# Supplementary material for: Variability Matters
Source: Int J Environ Res Public Health. 2020 Dec 28;18(1):157. doi: 10.3390/ijerph18010157 (PMC7795489; doi:10.3390/ijerph18010157)
Supplement: Supplementary file 1 [file ijerph-18-00157-s001.zip]

Archive with 1 entries (1 files):
- ijerph-1033005-supplementary.R
